# Supplementary material for: Neuroprotective Effect of Nor-Prenylated Acylphloroglucinols from Hypericum perforatum L. (St John’s Wort) in the MPTP-Induced Zebrafish Model
Source: Int J Mol Sci. 2025 Mar 27;26(7):3096. doi: 10.3390/ijms26073096 (PMC11989108; doi:10.3390/ijms26073096)
Supplement: Supplementary file 1 [file ijms-26-03096-s001.zip]

Archive with 1 entries (1 files):
- ijms-3491247-supplementary.pdf
